# Supplementary material for: Evolutionary Genetic Signatures of Selection on Bone-Related Variation within Human and Chimpanzee Populations
Source: Genes (Basel). 2022 Jan 21;13(2):183. doi: 10.3390/genes13020183 (PMC8871609; doi:10.3390/genes13020183)
Supplement: Supplementary file 1 [file genes-13-00183-s001.zip]

Archive with 3 entries (3 files):
- Stover et al_GENES_COL1A1_Supp Figures S1-S12_final.pptx
- Stover et al_GENES_COL1A1_Supp File S1_final.pdf
- Stover et al_GENES_COL1A1_Supp Tables S1-S18_final.xlsx
